# Supplementary material for: Cell-free mitochondrial DNA in progressive multiple sclerosis
Source: Mitochondrion. 2019 May;46:307–12. doi: 10.1016/j.mito.2018.07.008 (PMC6509276; doi:10.1016/j.mito.2018.07.008)
Supplement: Supplementary Tables [file mmc2.xlsx]

## Sheet: STable 1
Supplementary Table 1 - Sample Demographics
Table showing the demographic characteristics of both PMS cases and controls.
The table includes a comparison of metrics between PMS cases and controls to demonstrate matching
	PMS Cases	Controls	Test	P
n=	37	44
age at death (yrs)	62.9 (±12.2)	77.8 (±10.6)	T-test	0.267
brain weight (g)	1211.3 (±146.7)	1295.0 (±162.4)	T-test	0.812
post mortem interval (hrs)	20.5 (±13.0)	27.2 (±14.7)	T-test	0.154
disease duration (yrs)	29.89 (±12.3)	-	-	-
gender (M:F)	11:26:00	22:22:00	X2	0.0739

## Sheet: STable 2
Supplementary Table 2 - Comparison of ccf-mtDNA copy number, ccf-mtDNA deletion level, ccf-mtDNA heteroplasmic mutation burden and ccf heteroplasmic Ka/KS to PMS phenotype data.
The table shows the comparison (by either linear or logistic regression, LinR and LogR respectively) of ccf-mtDNA copy number and integrity (assessed as either mtDNA deletions, total heteroplasmic mutation burden or Ka/KS) to both
phenotpyes and vCSF protein levels. The table shows no significant associations.
		ccf-mtDNA copy number				mtDNA Deletion %				Heteroplasmic Mutation load				Ka/Ks
	Test	Cases	Controls	Combined		Cases	Controls	Combined		Cases	Controls	Combined		Cases	Controls	Combined
Phenotype	n=	37	44	81		5	9	14		12	22	34		12	22	34
age at death (yrs)	LinR	0.996	0.723	0.198		0.148	0.434	0.242		0.857	0.698	0.696		0.607	0.905	0.047
brain weight (g)	LinR	0.182	0.493	0.065		0.771	0.71	0.453		0.516	0.636	0.254		0.336	0.811	0.411
post mortem interval (hrs)	LinR	0.427	0.496	0.469		0.36	0.445	0.878		0.318	0.453	0.276		0.984	0.74	0.796
Disease Duration (yrs)	LinR	0.19	-	-		0.148	-	-		0.284	-	-		0.699	-	-
Gender (M:F)	LogR	1	1	1		NA	NA	0.96		0.235	0.178	0.196		0.348	0.598	0.489
															.
	n=	23	15	38		5	9	14		12	22	34		12	22	34
S100B	LinR	0.719	0.694	0.461		0.73	0.699	0.565		0.569	0.535	0.407		0.913	0.454	0.965
GFAP	LinR	0.535	0.535	0.866		0.452	0.309	0.329		0.536	0.413	0.854		0.599	0.644	0.67
CH3L1	LinR	0.641	0.418	0.252		0.168	0.802	0.504		0.236	0.473	0.677		0.439	0.618	0.781
CH3L2	LinR	0.596	0.174	0.148		0.778	0.567	0.518		0.74	0.377	0.212		0.823	0.086	0.318
CH3L1:CH3L2 ratio	LinR	0.705	0.928	0.753		0.11	0.912	0.364		0.268	0.773	0.504		0.497	0.98	0.574

## Sheet: STable 3 - NGS
Supplementary Table 3 - Next generation sequencing results of ccf-mtDNA from PMS cases and controls
The table shows the total number of heteroplasmic variants (>1% and <99%) identified in PMS cases and controls as a direct count and mutation frequency per bp sequenced. Additional counts and mutation frequencies are shown, stratified by mtDNA locus.
The table shows total, mean and standard deviation of counts and mutation frequencies and a comparison between PMS case and control heteroplasmic mutation frequencies by Mann Whitney test
The final column shows Ka/Ks for PMS cases and controls and a comparison by Mann Whitney test
	ccf-mtDNA	Total				Total Heteroplasmic			Total Heteroplasmic			Total Heteroplasmic				Total Heteroplasmic			Total Heteroplasmic			Total Heteroplasmic
Sample	Copy-Number (copies/ul)	Heteroplasmic Variants	bp Sequenced	Mutation Frequency		Non-coding (D-Loop)	bp Sequenced	Mutation Frequency	rRNA (16s and 12s)	bp Sequenced	Mutation Frequency	tRNA (22x)	bp Sequenced	Mutation Frequency		Protein Coding only	bp Sequenced	Mutation Frequency	Protein Coding NonSyn	bp Sequenced	Mutation Frequency	Protein Coding Syn	bp Sequenced	Mutation Frequency	Ka/(Ks+1)
Control	-	43	16569	0.00259521		10	1121	0.00892061	6	2511	0.00238949	6	1486	0.00403769		21	11382	0.00184502	12	11382	0.0010543	9	11382	0.000790722	1.2
Control	1300.85	10	16569	0.000603537		0	1121	0	0	2511	0	0	1486	0		10	11382	0.00087858	6	11382	0.000527148	4	11382	0.000351432	1.2
Control	3625.28	2	16569	0.000120707		0	1121	0	1	2511	0.000398248	0	1486	0		1	11382	8.7858e-05	0	11382	0	2	11382	0.000175716	0
Control	339	10	16569	0.000603537		0	1121	0	0	2511	0	0	1486	0		10	11382	0.00087858	5	11382	0.00043929	5	11382	0.00043929	0.833333
Control	4434.28	35	16569	0.00211238		1	1121	0.000892061	8	2511	0.00318598	3	1486	0.00201884		23	11382	0.00202073	10	11382	0.00087858	25	11382	0.00219645	0.384615
Control	3018.85	10	16569	0.000603537		1	1121	0.000892061	0	2511	0	2	1486	0.0013459		7	11382	0.000615006	5	11382	0.00043929	5	11382	0.00043929	0.833333
Control	1610	10	16569	0.000603537		1	1121	0.000892061	2	2511	0.000796495	0	1486	0		7	11382	0.000615006	6	11382	0.000527148	1	11382	8.7858e-05	3
Control	4640	20	16569	0.00120707		1	1121	0.000892061	2	2511	0.000796495	3	1486	0.00201884		14	11382	0.00123001	8	11382	0.000702864	6	11382	0.000527148	1.14286
Control	3430.52	13	16569	0.000784598		2	1121	0.00178412	4	2511	0.00159299	1	1486	0.000672948		6	11382	0.000527148	3	11382	0.000263574	10	11382	0.00087858	0.272727
Control	1090	41	16569	0.0024745		2	1121	0.00178412	4	2511	0.00159299	6	1486	0.00403769		29	11382	0.00254788	19	11382	0.0016693	22	11382	0.00193288	0.826087
Control	4616.23	18	16569	0.00108637		2	1121	0.00178412	0	2511	0	1	1486	0.000672948		15	11382	0.00131787	11	11382	0.000966438	7	11382	0.000615006	1.375
Control	1560	15	16569	0.000905305		2	1121	0.00178412	1	2511	0.000398248	0	1486	0		12	11382	0.0010543	8	11382	0.000702864	4	11382	0.000351432	1.6
Control	4320.02	10	16569	0.000603537		3	1121	0.00267618	0	2511	0	4	1486	0.00269179		3	11382	0.000263574	2	11382	0.000175716	8	11382	0.000702864	0.222222
Control	2235.4	22	16569	0.00132778		3	1121	0.00267618	7	2511	0.00278773	2	1486	0.0013459		10	11382	0.00087858	6	11382	0.000527148	16	11382	0.00140573	0.352941
Control	2730	42	16569	0.00253485		4	1121	0.00356824	8	2511	0.00318598	4	1486	0.00269179		26	11382	0.00228431	11	11382	0.000966438	15	11382	0.00131787	0.6875
Control	2140	42	16569	0.00253485		5	1121	0.0044603	8	2511	0.00318598	3	1486	0.00201884		26	11382	0.00228431	16	11382	0.00140573	10	11382	0.00087858	1.45455
Control	1926.81	6	16569	0.000362122		4	1121	0.00356824	0	2511	0	2	1486	0.0013459		0	11382	0	0	11382	0	6	11382	0.000527148	0
Control	5150	4	16569	0.000241415		0	1121	0	0	2511	0	0	1486	0		4	11382	0.000351432	3	11382	0.000263574	1	11382	8.7858e-05	1.5
Control	7890	8	16569	0.000482829		3	1121	0.00267618	2	2511	0.000796495	0	1486	0		3	11382	0.000263574	3	11382	0.000263574	0	11382	0	3
Control	5212.59	43	16569	0.00259521		2	1121	0.00178412	10	2511	0.00398248	3	1486	0.00201884		28	11382	0.00246002	23	11382	0.00202073	20	11382	0.00175716	1.09524
Control	2780.19	43	16569	0.00259521		5	1121	0.0044603	3	2511	0.00119474	6	1486	0.00403769		29	11382	0.00254788	17	11382	0.00149359	26	11382	0.00228431	0.62963
Control	6777.96	54	16569	0.0032591		4	1121	0.00356824	17	2511	0.00677021	7	1486	0.00471063		26	11382	0.00228431	12	11382	0.0010543	42	11382	0.00369004	0.27907
	Total	501	364518	0.00137442		55	24662	0.00223015	83	55242	0.00150248	53	32692	0.00162119		310	250404	0.001238	186	250404	0.0007428	244	250404	0.000974425	21.8891
	Mean	22.7727	-	0.00137442		2.5	-	0.00223015	3.77273	-	0.00150248	2.40909	-	0.00162119		14.0909	-	0.001238	8.45455	-	0.0007428	11.0909	-	0.000974425	0.994959
	StDev	16.4893	-	0.000995192		2.30424	-	0.00205552	4.40705	-	0.0017551	2.30236	-	0.00154937		10.0707	-	0.000884796	6.2085	-	0.000545466	10.4148	-	0.000915022	0.811752
	ccf-mtDNA	Total				Total Heteroplasmic			Total Heteroplasmic			Total Heteroplasmic				Total Heteroplasmic			Total Heteroplasmic			Total Heteroplasmic
Sample	Copy-Number (copies/ul)	Heteroplasmic Variants	bp Sequenced	Mutation Frequency		Non-coding (D-Loop)	bp Sequenced	Mutation Frequency	rRNA (16s and 12s)	bp Sequenced	Mutation Frequency	tRNA (22x)	bp Sequenced	Mutation Frequency		Protein Coding only	bp Sequenced	Mutation Frequency	Protein Coding NonSyn	bp Sequenced	Mutation Frequency	Protein Coding Syn	bp Sequenced	Mutation Frequency	Ka/(Ks+1)
Multiple Sclerosis	289	17	16569	0.00102601		0	1121	0	3	2511	0.00119474	4	1486	0.00269179		10	11382	0.00087858	5	11382	0.00043929	5	11382	0.00043929	0.833333
Multiple Sclerosis	1460	18	16569	0.00108637		3	1121	0.00267618	0	2511	0	0	1486	0		15	11382	0.00131787	13	11382	0.00114215	2	11382	0.000175716	4.33333
Multiple Sclerosis	2300	19	16569	0.00114672		8	1121	0.00713649	2	2511	0.000796495	3	1486	0.00201884		6	11382	0.000527148	4	11382	0.000351432	2	11382	0.000175716	1.33333
Multiple Sclerosis	2900	33	16569	0.00199167		4	1121	0.00356824	6	2511	0.00238949	0	1486	0		23	11382	0.00202073	16	11382	0.00140573	7	11382	0.000615006	2
Multiple Sclerosis	5570	36	16569	0.00217273		4	1121	0.00356824	3	2511	0.00119474	3	1486	0.00201884		26	11382	0.00228431	18	11382	0.00158144	8	11382	0.000702864	2
Multiple Sclerosis	1570	4	16569	0.000241415		0	1121	0	0	2511	0	0	1486	0		4	11382	0.000351432	3	11382	0.000263574	1	11382	8.7858e-05	1.5
Multiple Sclerosis	2750	27	16569	0.00162955		1	1121	0.000892061	2	2511	0.000796495	4	1486	0.00269179		20	11382	0.00175716	14	11382	0.00123001	6	11382	0.000527148	2
Multiple Sclerosis	2180	24	16569	0.00144849		2	1121	0.00178412	3	2511	0.00119474	4	1486	0.00269179		15	11382	0.00131787	11	11382	0.000966438	4	11382	0.000351432	2.2
Multiple Sclerosis	1170	63	16569	0.00380228		8	1121	0.00713649	16	2511	0.00637196	7	1486	0.00471063		32	11382	0.00281146	25	11382	0.00219645	7	11382	0.000615006	3.125
Multiple Sclerosis	826	28	16569	0.0016899		0	1121	0	4	2511	0.00159299	3	1486	0.00201884		21	11382	0.00184502	13	11382	0.00114215	8	11382	0.000702864	1.44444
Multiple Sclerosis	5600	22	16569	0.00132778		3	1121	0.00267618	1	2511	0.000398248	2	1486	0.0013459		16	11382	0.00140573	8	11382	0.000702864	8	11382	0.000702864	0.888889
Multiple Sclerosis	1830	42	16569	0.00253485		3	1121	0.00267618	12	2511	0.00477897	2	1486	0.0013459		25	11382	0.00219645	15	11382	0.00131787	10	11382	0.00087858	1.36364
	Total	333	198828	0.00167481		36	13452	0.00267618	52	30132	0.00172574	32	17832	0.00179453		213	136584	0.00155948	145	136584	0.00106162	68	136584	0.000497862	23.022
	Mean	27.75	-	0.00167481		3	-	0.00267618	4.33333	-	0.00172574	2.66667	-	0.00179453		17.75	-	0.00155948	12.0833	-	0.00106162	5.66667	-	0.000497862	1.9185
	StDev	14.8943	-	0.000898927		2.7634	-	0.00246512	4.88659	-	0.00194607	2.05971	-	0.00138608		8.37882	-	0.000736146	6.37407	-	0.000560013	2.87096	-	0.000252237	0.985074
			Cases v Controls				Cases v Controls			Cases v Controls			Cases v Controls				Cases v Controls			Cases v Controls			Cases v Controls
			Mann Whitney Test	0.3294			Mann Whitney Test	0.7015		Mann Whitney Test	0.6483		Mann Whitney Test	0.6194			Mann Whitney Test	0.3205		Mann Whitney Test	0.108		Mann Whitney Test	0.2475	0.0022

## Sheet: STable 4 - Prot
Supplementary Table 3 - Comparison of normalised protein levels between PMS cases and controls
The table shows the comparative mean protein levels in PMS cases and controls (with standard deviation in brackets).
Only S100b levels reached statistical significance (P<0.05)
	PMS Cases	Controls	Test	P
n=	27	15
S100b	0.998 (±1.04)	0.174 (±0.48)	Mann Whitney U	0.04
GFAP	0.532 (±0.90)	0.155(±0.22)	Mann Whitney U	0.552
CHI3L1	194.2 (±56.6)	182.6 (±80.8)	Mann Whitney U	1
CHI3L2	20.8 (±2.1)	20.0 (±2.6)	Mann Whitney U	0.506
CHI3L1:CHI3L2	0.121 (±0.05)	0.123 (±0.07)	Mann Whitney U	0.492

## Sheet: Raw Data SFigure 4
Raw data used to generate Supplementary Figure 4
Non-coding (D-Loop)		rRNA (16s and 12s)		tRNA (22x)		Protein Coding only		Protein Coding NonSyn		Protein Coding Syn		Ka/(KS+1)
Control	PMS	Control	PMS	Control	PMS	Control	PMS	Control	PMS	Control	PMS	Control	PMS
0.00892061	0	0.00238949	0.00119474	0.00403769	0.00269179	0.00184502	0.00087858	0.0010543	0.00043929	0.000790722	0.00043929	1.2	0.8
0	0.00267618	0	0	0	0	0.00087858	0.00131787	0.000527148	0.00114215	0.000351432	0.000175716	1.2	4.3
0	0.00713649	0.000398248	0.000796495	0	0.00201884	8.7858e-05	0.000527148	0	0.000351432	0.000175716	0.000175716	0	1.3
0	0.00356824	0	0.00238949	0	0	0.00087858	0.00202073	0.00043929	0.00140573	0.00043929	0.000615006	0.8	2
0.000892061	0.00356824	0.00318598	0.00119474	0.00201884	0.00201884	0.00202073	0.00228431	0.00087858	0.00158144	0.00219645	0.000702864	0.4	2
0.000892061	0	0	0	0.0013459	0	0.000615006	0.000351432	0.00043929	0.000263574	0.00043929	8.7858e-05	0.8	1.5
0.000892061	0.000892061	0.000796495	0.000796495	0	0.00269179	0.000615006	0.00175716	0.000527148	0.00123001	8.7858e-05	0.000527148	3	2
0.000892061	0.00178412	0.000796495	0.00119474	0.00201884	0.00269179	0.00123001	0.00131787	0.000702864	0.000966438	0.000527148	0.000351432	1.1	2.2
0.00178412	0.00713649	0.00159299	0.00637196	0.000672948	0.00471063	0.000527148	0.00281146	0.000263574	0.00219645	0.00087858	0.000615006	0.3	3.1
0.00178412	0	0.00159299	0.00159299	0.00403769	0.00201884	0.00254788	0.00184502	0.0016693	0.00114215	0.00193288	0.000702864	0.8	1.4
0.00178412	0.00267618	0	0.000398248	0.000672948	0.0013459	0.00131787	0.00140573	0.000966438	0.000702864	0.000615006	0.000702864	1.4	0.9
0.00178412	0.00267618	0.000398248	0.00477897	0	0.0013459	0.0010543	0.00219645	0.000702864	0.00131787	0.000351432	0.00087858	1.6	1.4
0.00267618		0		0.00269179		0.000263574		0.000175716		0.000702864		0.2
0.00267618		0.00278773		0.0013459		0.00087858		0.000527148		0.00140573		0.4
0.00356824		0.00318598		0.00269179		0.00228431		0.000966438		0.00131787		0.7
0.0044603		0.00318598		0.00201884		0.00228431		0.00140573		0.00087858		1.5
0.00356824		0		0.0013459		0		0		0.000527148		0
0		0		0		0.000351432		0.000263574		8.7858e-05		1.5
0.00267618		0.000796495		0		0.000263574		0.000263574		0		3
0.00178412		0.00398248		0.00201884		0.00246002		0.00202073		0.00175716		1.1
0.0044603		0.00119474		0.00403769		0.00254788		0.00149359		0.00228431		0.6
0.00356824		0.00677021		0.00471063		0.00228431		0.0010543		0.00369004		0.3
